# Supplementary material for: CDK7 Inhibitor THZ1 Induces the Cell Apoptosis of B-Cell Acute Lymphocytic Leukemia by Perturbing Cellular Metabolism
Source: Front Oncol. 2021 Apr 6;11:663360. doi: 10.3389/fonc.2021.663360 (PMC8056175; doi:10.3389/fonc.2021.663360)
Supplement: Supplementary file 1 [file Data_Sheet_1.CSV]

	Total	Expected	Hits	Raw p	#NAME?	Holm adjust	FDR	Impact
Alanine, aspartate and glutamate metabolism	28	0.70452	6	4.29E-05	4.3678	0.0036014	0.0036014	0.53125
Arginine biosynthesis	14	0.35226	4	0.00028632	3.5431	0.023765	0.012025	0.2335
Citrate cycle (TCA cycle)	20	0.50323	3	0.01249	1.9035	1	0.31376	0.17022
Pyrimidine metabolism	39	0.98129	4	0.014941	1.8256	1	0.31376	0.20746
Purine metabolism	65	1.6355	5	0.021177	1.6741	1	0.35577	0.12372
Glutathione metabolism	28	0.70452	3	0.031243	1.5052	1	0.4374	0.3026
Glyoxylate and dicarboxylate metabolism	32	0.80516	3	0.04415	1.3551	1	0.51284	0.05556
Butanoate metabolism	15	0.37742	2	0.052703	1.2782	1	0.51284	0.03175
Histidine metabolism	16	0.40258	2	0.059292	1.227	1	0.51284	0
Arginine and proline metabolism	38	0.95613	3	0.06774	1.1692	1	0.51284	0.10985
Starch and sucrose metabolism	18	0.4529	2	0.073263	1.1351	1	0.51284	0.028
Pentose and glucuronate interconversions	18	0.4529	2	0.073263	1.1351	1	0.51284	0.07812
Pyruvate metabolism	22	0.55355	2	0.10392	0.9833	1	0.67149	0.08398
Nitrogen metabolism	6	0.15097	1	0.142	0.84772	1	0.79519	0
D-Glutamine and D-glutamate metabolism	6	0.15097	1	0.142	0.84772	1	0.79519	0.5
Ascorbate and aldarate metabolism	8	0.20129	1	0.18481	0.73328	1	0.91318	0
Taurine and hypotaurine metabolism	8	0.20129	1	0.18481	0.73328	1	0.91318	0.28571
Cysteine and methionine metabolism	33	0.83032	2	0.20055	0.69778	1	0.93589	0.0736
Amino sugar and nucleotide sugar metabolism	37	0.93097	2	0.23808	0.62328	1	1	0.08314
Nicotinate and nicotinamide metabolism	15	0.37742	1	0.31887	0.49638	1	1	0
Glycerolipid metabolism	16	0.40258	1	0.33618	0.47343	1	1	0.04361
Aminoacyl-tRNA biosynthesis	48	1.2077	2	0.34215	0.46578	1	1	0
Mannose type O-glycan biosynthesis	17	0.42774	1	0.35306	0.45216	1	1	0
Pantothenate and CoA biosynthesis	19	0.47806	1	0.38557	0.4139	1	1	0
beta-Alanine metabolism	21	0.52839	1	0.41648	0.38041	1	1	0
Galactose metabolism	27	0.67935	1	0.50041	0.30068	1	1	0.00228
Porphyrin and chlorophyll metabolism	30	0.75484	1	0.53784	0.26935	1	1	0
Glycerophospholipid metabolism	36	0.90581	1	0.60468	0.21848	1	1	0.08093
Tryptophan metabolism	41	1.0316	1	0.6531	0.18502	1	1	0.00202
Tyrosine metabolism	42	1.0568	1	0.66206	0.1791	1	1	0.02463
